# Supplementary material for: Selection for Plastic, Pathogen-Inducible Recombination in a Red Queen Model with Diploid Antagonists
Source: Pathogens. 2021 Jul 15;10(7):898. doi: 10.3390/pathogens10070898 (PMC8308896; doi:10.3390/pathogens10070898)
Supplement: Supplementary file 1 [file pathogens-10-00898-s001.zip]

Archive with 2 entries (2 files):
- pathogens-1220334 - Figure S1.pdf
- S1_code.zip
